# Supplementary material for: Isolation of a New Infectious Pancreatic Necrosis Virus (IPNV) Variant from Genetically Resistant Farmed Atlantic Salmon (Salmo salar) during 2021–2022
Source: Pathogens. 2022 Nov 16;11(11):1368. doi: 10.3390/pathogens11111368 (PMC9692529; doi:10.3390/pathogens11111368)
Supplement: Supplementary file 1 [file pathogens-11-01368-s001.zip]

Archive with 1 entries (1 files):
- pathogens-1992295-supplementary.xlsx
