# Supplementary material for: Isolation of a New Infectious Pancreatic Necrosis Virus (IPNV) Variant from Genetically Resistant Farmed Atlantic Salmon (Salmo salar) during 2021–2022
Source: Pathogens. 2022 Nov 16;11(11):1368. doi: 10.3390/pathogens11111368 (PMC9692529; doi:10.3390/pathogens11111368)
Supplement: Supplementary file 1 [file pathogens-11-01368-s001.zip › pathogens-1992295-supplementary.xlsx]

## Sheet: Hoja1
GenBank accession number	collection date
OP329369	2010
OP329370	2011
OP329371	2011
OP329372	2011
OP329373	2011
OP329374	2008
OP329375	2008
OP329376	2008
OP329377	2008
OP329378	2008
OP329379	2008
OP329380	2008
OP329381	2008
OP329382	2008
OP329383	2008
OP329384	2008
OP329385	2008
OP329386	2008
OP329387	2008
OP329390	2022
OP329391	2022
OP329392	2022
OP329393	2022
OP329394	2022
OP585397	2014
OP585398	2022
OP585399	2022
OP585400	2022
OP585401	2022
OP585402	2022
